# Supplementary material for: Is Adherence to the Saudi Healthy Plate Dietary Guidelines Associated with Eating Concerns Symptoms among Saudi Young Females?
Source: Nutrients. 2024 Jun 18;16(12):1931. doi: 10.3390/nu16121931 (PMC11206548; doi:10.3390/nu16121931)
Supplement: Supplementary file 1 [file nutrients-16-01931-s001.zip]

Archive with 1 entries (1 files):
- nutrients-3047539-supplementary.pdf
